# Supplementary material for: De Novo Mutations in Ataxin-2 Gene and ALS Risk
Source: PLoS One. 2013 Aug 6;8(8):e70560. doi: 10.1371/journal.pone.0070560 (PMC3735591; doi:10.1371/journal.pone.0070560)
Supplement: Table S1 — Major Mutations in ATXN2-ALS case series. (XLSX) [file pone.0070560.s001.xlsx]

## Sheet: Major ALS
Supplementary Table S1. Major mutations in ATXN2 case series
References (Type of article)	ALS cases sample studied for mutations other than ATXN2	Study design	ATXN2 %	Sample interrogated for mutations other than ATXN2	TDP-43	SOD1	FUS	C9ORF72	UBQLN2	ANG	OPTN	SPG11	PLEKHG5	VAPB	Clinical feature	Neuropathological examination (y/n/nk)	Refferal center for neuropathological exams
Elden et al., 2010, North America (original article)	915/980 (0.93)	Case-control	5.5	65(7.1%)	N	N	N	NI	NI	NI	NI	NI	NI	NI	classic ALS, ALS+ATAXIA	Y (TDP-43 pathology)	University of Pennsylvania, histology core
Lee et al., 2011, Northern Europe (original article, associative study)	1294/679 (1.91)	Case-control	3.5	NK	NK/NI	NK/NI	NK/NI	NK/NI	NK/NI	NK/NI	NK/NI	NK/NI	NK/NI	NK/NI	classic ALS	NK	NK
Van Damme et al., 2011, Belgium and the Netherlands (original article)	1845/2002 (0.92)	Case-control	0.5	103(5.58%)	N	N	N	NI	NI	N	NI	NI	NI	NI	classic ALS	NK	NA
Sorarú et al., 2011, Italy (original article, scientific note)	247/256 (0.96)	Case-control	6.8	NK	NK/NI	NK/NI	NK/NI	NK/NI	NK/NI	NK/NI	NK/NI	NK/NI	NK/NI	NK/NI	ALS	NK	NA
Daoud et al., 2011, French and French Canadian (original article)	556/471 (1.18)	Case-control	4.5	556(100%)	N	N	N	NI	NI	N	NI	NI	NI	N	ALS	NK	NA
Corrado et al., 2011, Italy (original article)	232/395 (0.59)	Case-control	3	232(100%)	N	N	N	NI	NI	NI	NI	NI	NI	NI	classic ALS	NK	NA
Ross et al., 2011, North America (original article, associative study)	532/4877 (0.11)	Case-control	6.2	NK	NK/NI	NK/NI	NK/NI	NK/NI	NK/NI	NK/NI	NK/NI	NK/NI	NK/NI	NK/NI	ALS	Y (TDP-43 pathology)	Coriell repository (319) ; Mayo Clinic Jacksonville (102); London MND Clinic, Canada (89); Mayo Clinic Jacksonville brain bank (22)
Chen et al., 2011, Chinese (original article)	345/350 (0.99)	Case-control	3.47	NK	NK/NI	NK/NI	NK/NI	NK/NI	NK/NI	NK/NI	NK/NI	NK/NI	NK/NI	NK/NI	ALS	NK	NA
Gispert et al., 2012, Europe (original article)	559/1369 (0.41)	Case-control	0.6	NK	NK/NI	NK/NI	NK/NI	NK/NI	NK/NI	NK/NI	NK/NI	NK/NI	NK/NI	NK/NI	ALS	NK	NA
Van Langenhove et al., 2012, Flanders-Belgian (original article)	72/810 (0.09)	Case-control	9.7	72(100%)	N	N	N	NI	NI	NI	N	NI	NI	NI	ALS	NK	NA
Gellera et al., 2012, Italy (original article)	658/551 (1.19)	Case-control	2.27	658(100%)	N	N	N	N	NI	N	NI	NI	NI	NI	ALS	NK	NA
Lahut et al., 2012, Turkish (original article)	212/319 (0.66)	Case-control	1.88	212 (100%)	NI	N	N	NI	N	NI	N	N	N	NI	ALS	NK	NA
Conforti et al., 2012, Italy (original article)	405/296(1.36)	Case-control	2.72	405(100%)	N	N	N	N	N	N	NI	NI	NI	NI	ALS	NK	NA
Lattante et al., 2012, Italy (original article)₳	935	Case-serie	8/53(1.7)	53(100%)	N(2/16*)	N	N	N	NI	N	N	NI	NI	NI	ALS	NK	NA
Conti et al., 2012, Italy (original article)*	980	Case-serie
Lindquist et al., 2012, Denmark (original article)	280	Case-serie	NA	NA	NA	NA	NA	NA	NA	NA	NA	NA	NA	NA	NA
Navy blue series tested ALS-FTD but didn’t find cosegregation of ATXN2 intermediate alleles
₳ These patients in Lattante et al. study were anecdotal report and carried 27-30CAG
*Conti et al., 2012, included the sample of Lattante et al., 2012.
Linquist et al. tested ATXN2 as modifier for C9ORF72 in a cases series with dementia, corticobasal degeneration and ataxic syndromes and were negative for CAG expansions
NK/: Not known or Not Interrogated
N: Negative
NA: Non applicable
Lindquist SG, Duno M, Batbayli M, Puschmann A et al., 2012.Corticobasal and ataxia syndromes widen the spectrum of C9ORF72 hexanucleotide expansion disease. CLINICAL GENETICS doi:10.1111/j.1399-0004.2012.01903.x.
